# Supplementary material for: Testicular Germ Cell Tumor Tissue Biomarker Analysis: A Comparison of Human Protein Atlas and Individual Testicular Germ Cell Tumor Component Immunohistochemistry
Source: Cells. 2023 Jul 13;12(14):1841. doi: 10.3390/cells12141841 (PMC10378501; doi:10.3390/cells12141841)
Supplement: Supplementary file 1 [file cells-12-01841-s001.zip]

Archive with 3 entries (3 files):
- Supplementary S1.pdf
- Supplementary S2.pdf
- Supplementary S3.xlsx
