# Supplementary material for: Testicular Germ Cell Tumor Tissue Biomarker Analysis: A Comparison of Human Protein Atlas and Individual Testicular Germ Cell Tumor Component Immunohistochemistry
Source: Cells. 2023 Jul 13;12(14):1841. doi: 10.3390/cells12141841 (PMC10378501; doi:10.3390/cells12141841)
Supplement: Supplementary file 1 [file cells-12-01841-s001.zip › Supplementary S3.xlsx]

## Sheet: POU5F1
POU5F1
TEST
MAB1759
seminiferous ducts
int	2	2	2
quant	75+	75+	75+
leydig
int	2	2	2
quant	75+	75+	75+
3542.00.02
seminiferous ducts
int	3	3
quant	75-25	75-25
leydig
int	3	3
quant	75+	75+
ab181557
seminiferous ducts
int	0	0	0
quant	0	0	0
leydig
int	0	0	0
quant	0	0	0
TGCT
MAB1759
SE
int	2	2	2	2	2
quant	75+	75+	75+	75+	75+
EC
int	2	2	2
quant	75+	75+	75+
MGCT
int	3	2
quant	75+	75+
3542.00.02
SE
int	2	2	1	0	1	2
quant	75+	75+	75-25	0	75+	75+
EC
int	2	2	2	2
quant	75+	75+	75+	75+
MGCT
int	2	1
quant	75+	75+
ab181557
SE
int	3	3	3	3	3	3
quant	75+	75+	75+	75+	75+	75+
EC
int	0	3	3	3
quant	0	75+	75+	75+
MGCT
int
quant

## Sheet: NANOG
NANOG
TEST
2929.00.02
seminiferous ducts
int	1	1	1
quant	25-	25-	25-
leydig
int	1	1	1
quant	75-25	75-25	75-25
TGCT
2929.00.02
SE
int	2	2	3	2	2	2
quant	75+	75+	75+	75+	75+	75+
EC
int	0	2	3
quant	0	75+	75-25
MGCT
int	2	3	3
quant	75+	75+	75+

## Sheet: SOX2
SOX2
TEST
HPA045725
seminiferous ducts
int	0	0
quant	0	0
leydig
int	0	0
quant	0	0
371R-15
seminiferous ducts
int	0	0
quant	0	0
leydig
int	0	0
quant	0	0
TGCT
HPA045725
SE
int	0	0	0	0	0	0
quant	0	0	0	0	0	0
EC
int	0	3	3
quant	0	25-	75-25
MGCT
int	3	3	1
quant	75-25	75-25	75-25
371R-15
SE
int	0	0	0	0	0	0
quant	0	0	0	0	0	0
EC
int	3	3
quant	25-	75+
MGCT
int	3	3	2
quant	75+	75-25	75-25

## Sheet: SOX17
SOX17
TEST
HPA068399
seminiferous ducts
int	2	2	2
quant	75-25	75-25	75-25
leydig
int	2	2	2
quant	75-25	75-25	75-25
TGCT
HPA068399
SE
int	1	0	2	2	2	1
quant	75-25	0	25-	75-25	75+	75-25
EC
int	2	0
quant	25-	0
MGCT
int	1	0	2
quant	75+	0	75+

## Sheet: KIT
KIT
TEST
HPA004471
seminiferous ducts
int	0	0	0
quant	0	0	0
leydig
int	1	1	1
quant	25-	25-	25-
A4502
seminiferous ducts
int	1	1	1
quant	25-	25-	25-
leydig
int	0	0	0
quant	0	0	0
AMAb90901
seminiferous ducts
int	0	0	0
quant	0	0	0
leydig
int	0	0	0
quant	0	0	0
AMAb90904
seminiferous ducts
int	0	0	0
quant	0	0	0
leydig
int	0	0	0
quant	0	0	0
TGCT
HPA004471
SE
int	3	1	1	3	3	3	1
quant	75+	25-	25-	75+	75+	75+	75-25
EC
int	0	0	2	0	0
quant	0	0	75-25	0	0
MGCT
int
quant
A4502
SE
int	0	2	3	1	1	2	1	3	3
quant	0	75+	75+	25-	25-	75-25	75-25	75+	75-25
EC
int	0	1
quant	0	25-
MGCT
int	1
quant	75-25
AMAb90901
SE
int	1	1	1	0	2
quant	75-25	25-	25-	0	75-25
EC
int	0	0	0	1
quant	0	0	0	25-
MGCT
int	0
quant	0
AMAb90904
SE
int	3	3	2	1	2	2
quant	75+	75+	75+	25-	75+	75+
EC
int	0	0	0
quant	0	0	0
MGCT
int	2	0	2
quant	75+	0	75+

## Sheet: KITLG
KITLG
TEST
HPA070395
seminiferous ducts
int	0	0	0
quant	0	0	0
leydig
int	0	0	0
quant	0	0	0
TGCT
HPA070395
SE
int	0	0	0	0	0	0
quant	0	0	0	0	0	0
EC
int	0	0	0	0
quant	0	0	0	0
MGCT
int	0	0
quant	0	0

## Sheet: MAGEC2
MAGEC2
TEST
HPA062230
seminiferous ducts
int	3	3	3
quant	75+	75+	75+
leydig
int	0	0	0
quant	0	0	0
TGCT
HPA062230
SE
int	2	0	2	3	2	2
quant	25-	0	25-	75+	25-	25-
EC
int	0	0	0
quant	0	0	0
MGCT
int	0
quant	0

## Sheet: SALL4
SALL4
TEST
HPA015291
seminiferous ducts
int	2	2	2
quant	25-	25-	25-
leydig
int	0	0	0
quant	0	0	0
HPA015791
seminiferous ducts
int	1	1	1
quant	75-25	75-25	75-25
leydig
int	1	1	1
quant	75+	75+	75+
TGCT
HPA015291
SE
int	0	2	3	3	3	3
quant	0	75+	75+	75+	75+	75+
EC
int	3	3	3
quant	75+	75+	75+
MGCT
int	3
quant	75+
HPA015791
SE
int	0	1	3	2	2	2
quant	0	75+	75+	75+	75+	75+
EC
int	3	3	3
quant	75+	75+	75+
MGCT
int	3
quant	75+

## Sheet: MGMT
MGMT
TEST
HPA069497
seminiferous ducts
int	2	2	2
quant	75-25	75-25	75-25
leydig
int	1	1	1
quant	75-25	75-25	75-25
MAB16200
seminiferous ducts
int	3	3	3
quant	75-25	75-25	75-25
leydig
int	0	0	0
quant	0	0	0
NB100-168
seminiferous ducts
int	3	3	3
quant	75-25	75-25	75-25
leydig
int	2	2	2
quant	75+	75+	75+
TGCT
HPA069497
SE
int	0	0	0	0	0	1
quant	0	0	0	0	0	75-25
EC
int	0	0	0	0
quant	0	0	0	0
MGCT
int	1	0
quant	25-	0
MAB16200
SE
int	1	1	3	0	0	0
quant	25-	75-25	75+	0	0	0
EC
int	0	0	0	0	0	0
quant	0	0	0	0	0	0
MGCT
int
quant
NB100-168
SE
int	1	0	2	0	0	2
quant	25-	0	75+	0	0	75+
EC
int	1	2	1	2
quant	75-25	75+	75-25	75+
MGCT
int	2	1
quant	75-25	25-

## Sheet: HOXA9
HOXA9
TEST
HPA061982
seminiferous ducts
int	2	2	2
quant	75+	75+	75+
leydig
int	2	2	2
quant	75+	75+	75+
TGCT
HPA061982
SE
int	1	1	2	2	2	2
quant	75+	25-	75+	75+	75+	75+
EC
int	2	2	1	1	2
quant	75+	75+	75+	75-25	75+
MGCT
int	2
quant	75+

[truncated: 5 more sheets: TDGF1, DPPA3, CALCA, RASSF1, PRSS21]
